# Supplementary material for: RNAseq and quantitative proteomic analysis of Dictyostelium knock-out cells lacking the core autophagy proteins ATG9 and/or ATG16
Source: BMC Genomics. 2021 Jun 15;22:444. doi: 10.1186/s12864-021-07756-2 (PMC8204557; doi:10.1186/s12864-021-07756-2)
Supplement: Supplementary file 2 — Additional file 2. [file 12864_2021_7756_MOESM2_ESM.zip]

Archive with 3 entries (3 files):
- Xiong et al Supplementary tables revision2.pdf
- Xiong et al Table S4 List of detected peptides.xlsx
- Xiong et al Table S5 List of identified proteins.xlsx
